# Supplementary material for: A Prognostic Model to Predict Ruxolitinib Discontinuation and Death in Patients with Myelofibrosis
Source: Cancers (Basel). 2023 Oct 17;15(20):5027. doi: 10.3390/cancers15205027 (PMC10605705; doi:10.3390/cancers15205027)
Supplement: Supplementary file 1 [file cancers-15-05027-s001.zip]

Archive with 1 entries (1 files):
- cancers-2607503-supplementary.pdf
